# Supplementary material for: Multiple imputation for discrete data: Evaluation of the joint latent normal model
Source: Biom J. 2019 Mar 14;61(4):1003–19. doi: 10.1002/bimj.201800222 (PMC6618333; doi:10.1002/bimj.201800222)
Supplement: Supplementary file 1 — Supplementary Material [file BIMJ-61-1003-s001.zip]

Archive with 28 entries (27 files):
- Code and Data/
- Code and Data/1. Simple example.R
- Code and Data/10. Figure 1 - Binary Data.R
- Code and Data/11. Multinomial logit.R
- Code and Data/12. Categorical covariate.R
- Code and Data/13. Ordered logit.R
- Code and Data/14. Ordinal covariate.R
- Code and Data/15. Table 3 - Categorical Data.R
- Code and Data/16. Figure 2 - Categorical Data.R
- Code and Data/17. Poisson 301.R
- Code and Data/18. Poisson 303.R
- Code and Data/19. Poisson 051.R
- Code and Data/2. Table 1 - Simple example.R
- Code and Data/20. Count covariate.R
- Code and Data/21. Table 4 - Count Data.R
- Code and Data/22. Figure 3 - Count Data.R
- Code and Data/23. Table 5 - Baseline characteristics.R
- Code and Data/24. Real Data.R
- Code and Data/25. Figure 4 - Real Data.R
- Code and Data/3. Univariate logit - small effect.R
- Code and Data/4. Univariate logit - medium effect.R
- Code and Data/5. Univariate logit - large effect.R
- Code and Data/6. Binary covariate - small effect.R
- Code and Data/7. Binary covariate - medium effect.R
- Code and Data/8. Binary covariate - large effect.R
- Code and Data/9. Table 2 - Binary Data.R
- Code and Data/gbsg.sav
- Code and Data/README.txt
