# Supplementary material for: Multiple imputation for discrete data: Evaluation of the joint latent normal model
Source: Biom J. 2019 Mar 14;61(4):1003–19. doi: 10.1002/bimj.201800222 (PMC6618333; doi:10.1002/bimj.201800222)
Supplement: Supplementary file 1 — Supplementary Material [file BIMJ-61-1003-s001.zip › Code and Data/1. Simple example.R]

#########################################
# This is the code to be run to obtain  # 
# simulation results for the first      # 
# simple example, where imputation model#
# matches the data generating mechanism #
######################################### 

# Load libraries
library(jomo)
library(MASS)
library(mice)
library(mitml)

# Set simulation parameters and seed

set.seed(1)
n.sim <- 1000
n.obs <- 300
n.par <- 5
beta <- c(2, -0.2, 0.6, 0, -0.1)
cove <- matrix(0.5, 5, 5)
diag(cove) <- c(2, 1, 1, 1, 1)
p.miss.Y <- p.miss.X2 <- 0.2
p.miss.X1.MCAR <- 0.4
nburn <- 500
nbetween <- 500
nimp <- 20
real.theta <- c(2.50875611, -0.05097541, -0.01689164, -0.79484497, -0.62504054)

# Matrices of results

est.FD <- matrix(NA, n.sim, n.par)
se.FD <- matrix(NA, n.sim, n.par)
cov.FD <- matrix(NA, n.sim, n.par)
est.CR <- matrix(NA, n.sim, n.par)
se.CR <- matrix(NA, n.sim, n.par)
cov.CR <- matrix(NA, n.sim, n.par)
est.FCS <- matrix(NA, n.sim, n.par)
se.FCS <- matrix(NA, n.sim, n.par)
cov.FCS <- matrix(NA, n.sim, n.par)
est.JM <- matrix(NA, n.sim, n.par)
se.JM <- matrix(NA, n.sim, n.par)
cov.JM <- matrix(NA, n.sim, n.par)
est.MAR.CR <- matrix(NA, n.sim, n.par)
se.MAR.CR <- matrix(NA, n.sim, n.par)
cov.MAR.CR <- matrix(NA, n.sim, n.par)
est.MAR.FCS <- matrix(NA, n.sim, n.par)
se.MAR.FCS <- matrix(NA, n.sim, n.par)
cov.MAR.FCS <- matrix(NA, n.sim, n.par)
est.MAR.JM <- matrix(NA, n.sim, n.par)
se.MAR.JM <- matrix(NA, n.sim, n.par)
cov.MAR.JM <- matrix(NA, n.sim, n.par)


for (i in 1:n.sim) {
    
    # Generate data
    data <- mvrnorm(n = n.obs, mu = beta, Sigma = cove)
    
    Y <- data[, 1]
    X1 <- apply(data[, 2:4], 1, function(x) factor(ifelse(max(x) > 0, which.max(x), 4), levels = c("1", 
        "2", "3", "4")))
    X2 <- factor(data[, 5] < 0, levels = c("FALSE", "TRUE"))
    full.data <- data.frame(Y, X1, X2)

    
    # Fit model on full data and store parameter estimates
    
    fit.FD <- lm(Y ~ X1 + X2, data = full.data)
    est.FD[i, ] <- coef(summary(fit.FD))[, 1]
    se.FD[i, ] <- coef(summary(fit.FD))[, 2]
    cov.FD[i, ] <- ((est.FD[i, ] - qnorm(0.975) * se.FD[i, ]) < real.theta) & ((est.FD[i, ] + 
        qnorm(0.975) * se.FD[i, ]) > real.theta)
    
    
    # Introduce missingness (MCAR for X1)
    
    part.data <- full.data
    for (j in 1:n.obs) {
        if (runif(1, 0, 1) < p.miss.Y) 
            part.data$Y[j] <- NA
        if (runif(1, 0, 1) < p.miss.X1.MCAR) 
            part.data$X1[j] <- NA
        if (runif(1, 0, 1) < p.miss.X2) 
            part.data$X2[j] <- NA
    }
    
    # Fit model on complete records and store parameter estimates
    
    fit.CR <- lm(Y ~ X1 + X2, data = part.data)
    est.CR[i, ] <- coef(summary(fit.CR))[, 1]
    se.CR[i, ] <- coef(summary(fit.CR))[, 2]
    cov.CR[i, ] <- ((est.CR[i, ] - qnorm(0.975) * se.CR[i, ]) < real.theta) & ((est.CR[i, ] + 
        qnorm(0.975) * se.CR[i, ]) > real.theta)
    
    # Now impute with mice, fit models and store param estim
    
    imp.mice <- mice(part.data, m = nimp, method = c("norm", "polyreg", "logreg"), printFlag = F)
    fit.imp <- with(imp.mice, lm(Y ~ X1 + X2))
    fit.FCS <- pool(fit.imp)
    est.FCS[i, ] <- summary(fit.FCS)[, 1]
    se.FCS[i, ] <- summary(fit.FCS)[, 2]
    cov.FCS[i, ] <- ((est.FCS[i, ] - qnorm(0.975) * se.FCS[i, ]) < real.theta) & ((est.FCS[i, 
        ] + qnorm(0.975) * se.FCS[i, ]) > real.theta)
    
    # Now impute with jomo, fit models and store param estim
    
    const <- rep(1, nrow(part.data))
    imp.jomo <- jomo(part.data, X = data.frame(const), nburn = nburn, nbetween = nbetween, nimp = nimp, 
        output = 0)
    imp.jomo.mids <- as.mids(imp.jomo, .imp = which(colnames(imp.jomo) == "Imputation"), .id = which(colnames(imp.jomo) == 
        "id"))
    fit.imp <- with(imp.jomo.mids, lm(Y ~ X1 + X2))
    fit.JM <- pool(fit.imp)
    est.JM[i, ] <- summary(fit.JM)[, 1]
    se.JM[i, ] <- summary(fit.JM)[, 2]
    cov.JM[i, ] <- ((est.JM[i, ] - qnorm(0.975) * se.JM[i, ]) < real.theta) & ((est.JM[i, ] + 
        qnorm(0.975) * se.JM[i, ]) > real.theta)
    
    # Introduce missingness (MAR for X1)
    
    part.data <- full.data
    p.miss.X1.MAR <- (1 + exp(3 - part.data$Y))^(-1)
    
    for (j in 1:n.obs) {
        if (runif(1, 0, 1) < p.miss.Y) 
            part.data$Y[j] <- NA
        if (runif(1, 0, 1) < p.miss.X1.MAR[j]) 
            part.data$X1[j] <- NA
        if (runif(1, 0, 1) < p.miss.X2) 
            part.data$X2[j] <- NA
    }
    
    # Fit model on complete records and store parameter estimates
    
    fit.MAR.CR <- lm(Y ~ X1 + X2, data = part.data)
    est.MAR.CR[i, ] <- coef(summary(fit.MAR.CR))[, 1]
    se.MAR.CR[i, ] <- coef(summary(fit.MAR.CR))[, 2]
    cov.MAR.CR[i, ] <- ((est.MAR.CR[i, ] - qnorm(0.975) * se.MAR.CR[i, ]) < real.theta) & ((est.MAR.CR[i, 
        ] + qnorm(0.975) * se.MAR.CR[i, ]) > real.theta)
    
    # Now impute with mice, fit models and store param estim
    
    imp.mice <- mice(part.data, m = nimp, method = c("norm", "polyreg", "logreg"), printFlag = F)
    fit.imp <- with(imp.mice, lm(Y ~ X1 + X2))
    fit.MAR.FCS <- pool(fit.imp)
    est.MAR.FCS[i, ] <- summary(fit.MAR.FCS)[, 1]
    se.MAR.FCS[i, ] <- summary(fit.MAR.FCS)[, 2]
    cov.MAR.FCS[i, ] <- ((est.MAR.FCS[i, ] - qnorm(0.975) * se.MAR.FCS[i, ]) < real.theta) & 
        ((est.MAR.FCS[i, ] + qnorm(0.975) * se.MAR.FCS[i, ]) > real.theta)
    
    # Now impute with jomo, fit models and store param estim
    
    const <- rep(1, nrow(part.data))
    imp.jomo <- jomo(part.data, X = data.frame(const), nburn = nburn, nbetween = nbetween, nimp = nimp, 
        output = 0)
    imp.jomo.mids <- as.mids(imp.jomo, .imp = which(colnames(imp.jomo) == "Imputation"), .id = which(colnames(imp.jomo) == 
        "id"))
    fit.imp <- with(imp.jomo.mids, lm(Y ~ X1 + X2))
    fit.MAR.JM <- pool(fit.imp)
    est.MAR.JM[i, ] <- summary(fit.MAR.JM)[, 1]
    se.MAR.JM[i, ] <- summary(fit.MAR.JM)[, 2]
    cov.MAR.JM[i, ] <- ((est.MAR.JM[i, ] - qnorm(0.975) * se.MAR.JM[i, ]) < real.theta) & ((est.MAR.JM[i, 
        ] + qnorm(0.975) * se.MAR.JM[i, ]) > real.theta)
    
    cat("Simulation number ", i, " completed\n")
}

apply(est.FD, 2, mean)
apply(se.FD, 2, mean)
apply(est.FD, 2, sd)
apply(cov.FD, 2, mean)

apply(est.CR, 2, mean)
apply(se.CR, 2, mean)
apply(est.CR, 2, sd)
apply(cov.CR, 2, mean)

apply(est.FCS, 2, mean)
apply(se.FCS, 2, mean)
apply(est.FCS, 2, sd)
apply(cov.FCS, 2, mean)

apply(est.JM, 2, mean)
apply(se.JM, 2, mean)
apply(est.JM, 2, sd)
apply(cov.JM, 2, mean)

apply(est.MAR.CR, 2, mean)
apply(se.MAR.CR, 2, mean)
apply(est.MAR.CR, 2, sd)
apply(cov.MAR.CR, 2, mean)

apply(est.MAR.FCS, 2, mean)
apply(se.MAR.FCS, 2, mean)
apply(est.MAR.FCS, 2, sd)
apply(cov.MAR.FCS, 2, mean)

apply(est.MAR.JM, 2, mean)
apply(se.MAR.JM, 2, mean)
apply(est.MAR.JM, 2, sd)
apply(cov.MAR.JM, 2, mean)

apply(est.FD, 2, mean)
apply(est.FCS, 2, mean)
apply(est.JM, 2, mean)
apply(est.MAR.FCS, 2, mean)
apply(est.MAR.JM, 2, mean)

save.image("Simple example.RData")
