# Supplementary material for: Multiple imputation for discrete data: Evaluation of the joint latent normal model
Source: Biom J. 2019 Mar 14;61(4):1003–19. doi: 10.1002/bimj.201800222 (PMC6618333; doi:10.1002/bimj.201800222)
Supplement: Supplementary file 1 — Supplementary Material [file BIMJ-61-1003-s001.zip › Code and Data/10. Figure 1 - Binary Data.R]

##########################################
#  This is the code to be run to obtain  #
#  Figure 1, loading results of the      #
#  examples with binary data             #
##########################################

# Allocate space for matrix of results

Table.of.results <- data.frame(matrix(NA, 36, 13))
colnames(Table.of.results) <- c("", "Mean", "mSE", "eSE", "Cov", "Mean ", "mSE ", "eSE ", "Cov ", 
    " Mean", " mSE", " eSE", " Cov")

# Define order of files
files <- c("Logit small effects", "Logit medium effects", "Logit large effects", "Binary small effects", 
    "Binary medium effects", "Binary large effects")

# Iterate over different files

k = 1
for (fi in files) {
    # Load results
    
    load(paste(fi, ".RData", sep = ""))
    
    # Add true value and row names
    
    Table.of.results[(k:(k + 5)), 1] <- c(fi, "True Value", "Full Data", "Complete Records", 
        "FCS-MI", "JM-MI")
    k = k + 1
    Table.of.results[k, c(2, 6, 10)] <- real.theta
    Table.of.results[k, c(5, 9, 13)] <- 0.95
    k = k + 1
    
    # Define order of results
    methods <- c(".FD", ".CR", ".FCS", ".JM")
    
    # Loop to store results
    
    for (i in methods) {
        
        # Check if row has to be skipped
        
        if (i != "skip") {
            
            # Add mean betas, model and empirical se and coverage
            
            Table.of.results[k, (2 + (0:2) * 4)] <- apply(get(paste("est", i, sep = "")), 2, 
                mean)
            Table.of.results[k, (3 + (0:2) * 4)] <- apply(get(paste("se", i, sep = "")), 2, 
                mean)
            Table.of.results[k, (4 + (0:2) * 4)] <- apply(get(paste("est", i, sep = "")), 2, 
                sd)
            Table.of.results[k, (5 + (0:2) * 4)] <- apply(get(paste("cov", i, sep = "")), 2, 
                mean)
            
        }
        # Augment index
        
        k = k + 1
        
    }
    
}


# View Table

# View(Table.of.results)

# Table with full data, JM and FCS for beta1 (mean)

Tab1 <- data.frame(matrix(c(Table.of.results[c(2, 3, 5, 6, 8, 9, 11, 12, 14, 15, 17, 18), 6]), 
    3, 4, 2))
colnames(Tab1) <- c("True Value", "FUll data", "FCS-MI", "JM-MI")

# Table with full data, JM and FCS for beta1 (cov)

Tab2 <- data.frame(matrix(c(Table.of.results[c(2, 3, 5, 6, 8, 9, 11, 12, 14, 15, 17, 18), 9]), 
    3, 4, 2))
colnames(Tab2) <- c("True Value", "FUll data", "FCS-MI", "JM-MI")

# Table with full data, JM and FCS for beta1 (mean)

Tab3 <- data.frame(matrix(c(Table.of.results[c(20, 22, 23, 24, 26, 28, 29, 30, 32, 34, 35, 36), 
    6]), 3, 4, 2))
colnames(Tab3) <- c("True Value", "Complete Records", "FCS-MI", "JM-MI")

# Table with full data, JM and FCS for beta1 (cov)

Tab4 <- data.frame(matrix(c(Table.of.results[c(21, 22, 23, 24, 27, 28, 29, 30, 33, 34, 35, 36), 
    7]), 3, 4, 2))
colnames(Tab4) <- c("Full data", "Complete Records", "FCS-MI", "JM-MI")


pdf(file = "Figure1.pdf", width = 9, height = 9)
par(mfrow = c(2, 2))

# First graph - Absolute bias for different univariate logit

Tab1.bias <- Tab1 - matrix(Tab1[, 1], nrow(Tab1), ncol(Tab1))
# Tab1.rbias<-Tab1.bias/matrix(Tab1[,1],nrow(Tab1), ncol(Tab1))
graph1 <- matplot(Tab1.bias, xaxt = "n", type = c("b"), lty = c(1, 1, 2, 3), pch = 1, col = c("red", 
    "black", "black", "black"), ylab = expression(beta[1]))  #plot
# graph1<-matplot(Tab1.rbias, xaxt='n', type = c('b'),lty = c(1,1,2,3),pch=1, col =
# c('red','black','black','black'), ylab = expression(beta[1])) #plot
legend("bottomleft", legend = c("True Value", "Full Data", "FCS-MI", "JM-MI"), lty = c(1, 1, 
    2, 3), pch = 1, col = c("red", "black", "black", "black"))  # optional legend
axis(1, at = 1:3, las = 1, labels = c("Small", "Medium", "Large"))

# Second graph - Coverage for different univariate logit

graph2 <- matplot(Tab2, xaxt = "n", type = c("b"), lty = c(1, 1, 2, 3), pch = 1, col = c("red", 
    "black", "black", "black"), ylab = "Coverage")  #plot
legend("bottomleft", legend = c("True Value", "Full Data", "FCS-MI", "JM-MI"), lty = c(1, 1, 
    2, 3), pch = 1, col = c("red", "black", "black", "black"))  # optional legend
axis(1, at = 1:3, las = 1, labels = c("Small", "Medium", "Large"))
mtext(quote("Logistic regression"), side = 3, cex = 1.5, line = -2.5, outer = TRUE)

# Third graph - Mean for different binary covariates

Tab3.bias <- Tab3 - matrix(Tab3[, 1], nrow(Tab3), ncol(Tab3))
# Tab3.rbias<-Tab3.bias/matrix(Tab3[,1],nrow(Tab3), ncol(Tab3))
graph3 <- matplot(Tab3.bias, xaxt = "n", type = c("b"), lty = c(1, 1, 2, 3), pch = 1, col = c("red", 
    "black", "black", "black"), ylab = expression(beta[1]), ylim = c(-0.4, 0.1))  #plot
# graph3<-matplot(Tab3.rbias, xaxt='n', type = c('b'),lty = c(1,1,2,3),pch=1, col =
# c('red','black','black','black'), ylab = expression(beta[1])) #plot
legend("bottomleft", legend = c("True Value", "Complete Records", "FCS-MI", "JM-MI"), lty = c(1, 
    1, 2, 3), pch = 1, col = c("red", "black", "black", "black"))  # optional legend
axis(1, at = 1:3, las = 1, labels = c("Small", "Medium", "Large"))

# Fourth graph - Coverage for different univariate logit

graph4 <- matplot(Tab4, xaxt = "n", type = c("b"), ylim = c(0, 0.2), lty = c(1, 1, 2, 3), pch = 1, 
    col = c("red", "black", "black", "black"), ylab = "model SE")  #plot
legend("bottomleft", legend = c("Full Data", "Complete records", "FCS-MI", "JM-MI"), lty = c(1, 
    1, 2, 3), pch = 1, col = c("red", "black", "black", "black"))  # optional legend
axis(1, at = 1:3, las = 1, labels = c("Small", "Medium", "Large"))
mtext(quote("Binary covariate in linear regression"), side = 3, cex = 1.5, line = -28, outer = TRUE)

dev.off()
