# Supplementary material for: Multiple imputation for discrete data: Evaluation of the joint latent normal model
Source: Biom J. 2019 Mar 14;61(4):1003–19. doi: 10.1002/bimj.201800222 (PMC6618333; doi:10.1002/bimj.201800222)
Supplement: Supplementary file 1 — Supplementary Material [file BIMJ-61-1003-s001.zip › Code and Data/11. Multinomial logit.R]

###############################################
#  This is the code to be run to obtain       #
#  simulation results for the simulation      #
#  study involving imputation of categorical  #
#  variables included as outcomes in a        #
#  multinomial logistic substantive analysis  #
#  model                                      #
###############################################

# Load libraries
library(jomo)
library(MASS)
library(mice)
library(mitml)
library(nnet)

# Set simulation parameters and seed

set.seed(1)
n.sim <- 1000
n.obs <- 300
n.par <- 3
beta1 <- c(0.1, 0.2, 0.1)
beta2 <- c(0.1, 0.1, 0.15)
beta3 <- c(0.1, 0.15, 0.1)
beta4 <- c(0.1, 0.25, 0.2)
p.miss.Y <- p.miss.X2 <- 0.2
p.miss.X1.MCAR <- 0.2
nburn <- 500
nbetween <- 500
nimp <- 20
real.theta <- matrix(c(beta2 - beta1, beta3 - beta1, beta4 - beta1), 3, n.par, 2)
# Matrices of results

est.FD <- array(NA, c(3, n.par, n.sim))
se.FD <- array(NA, c(3, n.par, n.sim))
cov.FD <- array(NA, c(3, n.par, n.sim))
est.CR <- array(NA, c(3, n.par, n.sim))
se.CR <- array(NA, c(3, n.par, n.sim))
cov.CR <- array(NA, c(3, n.par, n.sim))
est.FCS <- array(NA, c(3, n.par, n.sim))
se.FCS <- array(NA, c(3, n.par, n.sim))
cov.FCS <- array(NA, c(3, n.par, n.sim))
est.JM <- array(NA, c(3, n.par, n.sim))
se.JM <- array(NA, c(3, n.par, n.sim))
cov.JM <- array(NA, c(3, n.par, n.sim))

for (i in 1:n.sim) {
    
    # Generate data
    
    X1 <- rnorm(n.obs)
    X2 <- rnorm(n.obs)
    vProb = exp(cbind(beta1[1] + beta1[2] * X1 + beta1[3] * X2, beta2[1] + beta2[2] * X1 + beta2[3] * 
        X2, beta3[1] + beta3[2] * X1 + beta3[3] * X2, beta4[1] + beta4[2] * X1 + beta4[3] * 
        X2))
    mChoices = t(apply(vProb, 1, rmultinom, n = 1, size = 1))
    Y = factor(apply(mChoices, 1, function(x) which(x == 1)), levels = c("1", "2", "3", "4"))
    
    full.data <- data.frame(Y, X1, X2)
    
    # Fit model on full data and store parameter estimates
    
    fit.FD <- multinom(Y ~ X1 + X2, data = full.data, trace = FALSE)
    est.FD[, , i] <- coef(summary(fit.FD))
    se.FD[, , i] <- summary(fit.FD)$standard.errors
    cov.FD[, , i] <- ((est.FD[, , i] - qnorm(0.975) * se.FD[, , i]) < real.theta) & ((est.FD[, 
        , i] + qnorm(0.975) * se.FD[, , i]) > real.theta)
    
    
    # Introduce missingness (MCAR for X1)
    
    part.data <- full.data
    p.miss.X1.MAR <- (1 + exp(4 - as.numeric(part.data$Y)))^(-1)
    
    for (j in 1:n.obs) {
        if (runif(1, 0, 1) < p.miss.Y) 
            part.data$Y[j] <- NA
        if (runif(1, 0, 1) < p.miss.X1.MAR[j]) 
            part.data$X1[j] <- NA
        if (runif(1, 0, 1) < p.miss.X2) 
            part.data$X2[j] <- NA
    }
    
    # Fit model on complete records and store parameter estimates
    
    fit.CR <- multinom(Y ~ X1 + X2, data = part.data, trace = FALSE)
    est.CR[, , i] <- coef(summary(fit.CR))
    se.CR[, , i] <- summary(fit.CR)$standard.errors
    cov.CR[, , i] <- ((est.CR[, , i] - qnorm(0.975) * se.CR[, , i]) < real.theta) & ((est.CR[, 
        , i] + qnorm(0.975) * se.CR[, , i]) > real.theta)
    
    # Now impute with mice, fit models and store param estim
    
    imp.mice <- mice(part.data, m = nimp, method = c("polyreg", "norm", "norm"), printFlag = FALSE)
    fit.imp <- with(imp.mice, multinom(Y ~ X1 + X2, trace = FALSE))
    fit.FCS <- pool(fit.imp)
    est.FCS[, , i] <- matrix(summary(fit.FCS)[, 1], 3, n.par, 2)
    se.FCS[, , i] <- matrix(summary(fit.FCS)[, 2], 3, n.par, 2)
    cov.FCS[, , i] <- ((est.FCS[, , i] - qnorm(0.975) * se.FCS[, , i]) < real.theta) & ((est.FCS[, 
        , i] + qnorm(0.975) * se.FCS[, , i]) > real.theta)
    
    # Now impute with jomo, fit models and store param estim
    
    const <- rep(1, nrow(part.data))
    imp.jomo <- jomo(part.data, X = data.frame(const), nburn = nburn, nbetween = nbetween, nimp = nimp, 
        output = 0)
    imp.jomo.mids <- as.mids(imp.jomo, .imp = which(colnames(imp.jomo) == "Imputation"), .id = which(colnames(imp.jomo) == 
        "id"))
    fit.imp <- with(imp.jomo.mids, multinom(Y ~ X1 + X2, trace = FALSE))
    fit.JM <- pool(fit.imp)
    est.JM[, , i] <- matrix(summary(fit.JM)[, 1], 3, n.par, 2)
    se.JM[, , i] <- matrix(summary(fit.JM)[, 2], 3, n.par, 2)
    cov.JM[, , i] <- ((est.JM[, , i] - qnorm(0.975) * se.JM[, , i]) < real.theta) & ((est.JM[, 
        , i] + qnorm(0.975) * se.JM[, , i]) > real.theta)
    
    cat("Simulation number ", i, " completed\n")
}

apply(est.FD, c(1, 2), mean)
apply(se.FD, c(1, 2), mean)
apply(est.FD, c(1, 2), sd)
apply(cov.FD, c(1, 2), mean)

apply(est.CR, c(1, 2), mean)
apply(se.CR, c(1, 2), mean)
apply(est.CR, c(1, 2), sd)
apply(cov.CR, c(1, 2), mean)

apply(est.FCS, c(1, 2), mean)
apply(se.FCS, c(1, 2), mean)
apply(est.FCS, c(1, 2), sd)
apply(cov.FCS, c(1, 2), mean)

apply(est.JM, c(1, 2), mean)
apply(se.JM, c(1, 2), mean)
apply(est.JM, c(1, 2), sd)
apply(cov.JM, c(1, 2), mean)

apply(est.FD, c(1, 2), mean)
apply(est.FCS, c(1, 2), mean)
apply(est.JM, c(1, 2), mean)

save.image("Multinomial logit.RData")
