# Supplementary material for: Multiple imputation for discrete data: Evaluation of the joint latent normal model
Source: Biom J. 2019 Mar 14;61(4):1003–19. doi: 10.1002/bimj.201800222 (PMC6618333; doi:10.1002/bimj.201800222)
Supplement: Supplementary file 1 — Supplementary Material [file BIMJ-61-1003-s001.zip › Code and Data/16. Figure 2 - Categorical Data.R]

##########################################
#  This is the code to be run to obtain  #
#  Figure 2, loading results of the      #
#  examples with binary data             #
##########################################


# Choose working directory and load packages

library(xtable)

# Allocate space for matrix of results

Table.of.results <- data.frame(matrix(NA, 36, 21))
colnames(Table.of.results) <- c("", "Mean", "mSE", "eSE", "Cov", "Mean ", "mSE ", "eSE ", "Cov ", 
    " Mean", " mSE", " eSE", " Cov")

# Start from multinomial logit

# Load results

load("Multinomial logit.RData")

# Add true value and row names

kk = 1
Table.of.results[(kk:(kk + 17)), 1] <- c("Multinomial logit -- 2 vs 1", "True Value", "Full Data", 
    "Complete Records", "FCS-MI", "JM-MI", "Multinomial logit -- 3 vs 1", "True Value", "Full Data", 
    "Complete Records", "FCS-MI", "JM-MI", "Multinomial logit -- 4 vs 1", "True Value", "Full Data", 
    "Complete Records", "FCS-MI", "JM-MI")
kk = kk + 1
Table.of.results[c(kk, kk + 6, kk + 12), (2 + (0:(n.par - 1)) * 4)] <- real.theta
Table.of.results[c(kk, kk + 6, kk + 12), (5 + (0:(n.par - 1)) * 4)] <- 0.95
kk = kk + 1

# Define order of results
methods <- c(".FD", ".CR", ".FCS", ".JM")

# Loop to store results

for (i in methods) {
    
    # Checkk if row has to be skkipped
    
    if (i != "skip") {
        
        # Add mean betas, model and empirical se and coverage
        
        Table.of.results[c(kk, kk + 6, kk + 12), (2 + (0:(n.par - 1)) * 4)] <- apply(get(paste("est", 
            i, sep = "")), c(1, 2), mean)
        Table.of.results[c(kk, kk + 6, kk + 12), (3 + (0:(n.par - 1)) * 4)] <- apply(get(paste("se", 
            i, sep = "")), c(1, 2), mean)
        Table.of.results[c(kk, kk + 6, kk + 12), (4 + (0:(n.par - 1)) * 4)] <- apply(get(paste("est", 
            i, sep = "")), c(1, 2), sd)
        Table.of.results[c(kk, kk + 6, kk + 12), (5 + (0:(n.par - 1)) * 4)] <- apply(get(paste("cov", 
            i, sep = "")), c(1, 2), mean)
        
    }
    # Augment index
    
    kk = kk + 1
    
}

# Define order of other files
files <- c("Categorical", "Ordered logit", "Ordinal")

# Iterate over different files

kk = 19
for (fi in files) {
    # Load results
    
    load(paste(fi, ".RData", sep = ""))
    
    # Add true value and row names
    
    Table.of.results[(kk:(kk + 5)), 1] <- c(fi, "True Value", "Full Data", "Complete Records", 
        "FCS-MI", "JM-MI")
    kk = kk + 1
    Table.of.results[kk, (2 + (0:(n.par - 1)) * 4)] <- real.theta
    Table.of.results[kk, (5 + (0:(n.par - 1)) * 4)] <- 0.95
    kk = kk + 1
    
    # Define order of results
    methods <- c(".FD", ".CR", ".FCS", ".JM")
    
    # Loop to store results
    
    for (i in methods) {
        
        # Checkk if row has to be skkipped
        
        if (i != "skkip") {
            
            # Add mean betas, model and empirical se and coverage
            
            Table.of.results[kk, (2 + (0:(n.par - 1)) * 4)] <- apply(get(paste("est", i, sep = "")), 
                2, mean)
            Table.of.results[kk, (3 + (0:(n.par - 1)) * 4)] <- apply(get(paste("se", i, sep = "")), 
                2, mean)
            Table.of.results[kk, (4 + (0:(n.par - 1)) * 4)] <- apply(get(paste("est", i, sep = "")), 
                2, sd)
            Table.of.results[kk, (5 + (0:(n.par - 1)) * 4)] <- apply(get(paste("cov", i, sep = "")), 
                2, mean)
            
        }
        # Augment index
        
        kk = kk + 1
        
    }
    
}


# View Table

# View(Table.of.results)

# Create table with allcoverages

Tab1 <- data.frame(matrix(NA, 96, 2))
colnames(Tab1) <- c("method", "coverage")
Tab2 <- Table.of.results[Table.of.results[, 1] %in% c("Full Data", "Complete Records", "FCS-MI", 
    "JM-MI"), ]

Tab1[1:24, ] <- Tab2[, c(1, 5)]
Tab1[25:48, ] <- Tab2[, c(1, 9)]
Tab1[49:72, ] <- Tab2[, c(1, 13)]
Tab1[73:84, ] <- Tab2[13:24, c(1, 17)]
Tab1[85:96, ] <- Tab2[13:24, c(1, 21)]
Tab1$cat <- 1
Tab1[c(17:24, 41:48, 65:72, 77:84, 89:96), "cat"] <- 2
Tab1 <- within(Tab1, method <- factor(method, levels = c("Full Data", "Complete Records", "FCS-MI", 
    "JM-MI"), ))

# boxplot(coverage~method, data = Tab1, ylab='Coverage', ylim=c(0.85,1.00)) abline(h=0.95,
# col='red')


pdf(file = "Figure2.pdf", width = 10, height = 7)
par(mfrow = c(1, 2), pty = "s")
boxplot(coverage ~ method, data = Tab1[Tab1$cat == 1, ], ylab = "Coverage", ylim = c(0.85, 1), 
    main = "Categorical data", las = 2)
abline(h = 0.95, col = "red")
boxplot(coverage ~ method, data = Tab1[Tab1$cat == 2, ], ylab = "Coverage", ylim = c(0.85, 1), 
    main = "Ordinal data", las = 2)
abline(h = 0.95, col = "red")
dev.off()
