# Supplementary material for: Multiple imputation for discrete data: Evaluation of the joint latent normal model
Source: Biom J. 2019 Mar 14;61(4):1003–19. doi: 10.1002/bimj.201800222 (PMC6618333; doi:10.1002/bimj.201800222)
Supplement: Supplementary file 1 — Supplementary Material [file BIMJ-61-1003-s001.zip › Code and Data/17. Poisson 301.R]

##########################################
#  This is the code to be run to obtain  #
#  simulation results for the simulation #
#  study involving imputation of count   #
#  variables included as outcomes in a   #
#  Poisson substantive analysis model    #
#  beta=c(3,0.1,0.1)                     #
##########################################

# Load libraries
library(jomo)
library(MASS)
library(mice)
library(mitml)

# Set simulation parameters and seed

set.seed(1)
n.sim <- 1000
n.obs <- 300
n.par <- 3
beta <- c(3, 0.1, 0.1)
p.miss.Y <- p.miss.X2 <- 0.2
p.miss.X1.MCAR <- 0.2
nburn <- 500
nbetween <- 500
nimp <- 20
real.theta <- beta

# Matrices of results

est.FD <- matrix(NA, n.sim, n.par)
se.FD <- matrix(NA, n.sim, n.par)
cov.FD <- matrix(NA, n.sim, n.par)
est.CR <- matrix(NA, n.sim, n.par)
se.CR <- matrix(NA, n.sim, n.par)
cov.CR <- matrix(NA, n.sim, n.par)
est.FCS <- matrix(NA, n.sim, n.par)
se.FCS <- matrix(NA, n.sim, n.par)
cov.FCS <- matrix(NA, n.sim, n.par)
est.JM <- matrix(NA, n.sim, n.par)
se.JM <- matrix(NA, n.sim, n.par)
cov.JM <- matrix(NA, n.sim, n.par)
est.JM.log <- matrix(NA, n.sim, n.par)
se.JM.log <- matrix(NA, n.sim, n.par)
cov.JM.log <- matrix(NA, n.sim, n.par)
est.JM.sr <- matrix(NA, n.sim, n.par)
se.JM.sr <- matrix(NA, n.sim, n.par)
cov.JM.sr <- matrix(NA, n.sim, n.par)
if (beta[1] == -0.5) {
    est.JM.cat <- matrix(NA, n.sim, n.par)
    se.JM.cat <- matrix(NA, n.sim, n.par)
    cov.JM.cat <- matrix(NA, n.sim, n.par)
}

for (i in 1:n.sim) {
    
    # Generate data
    
    X1 <- rnorm(n.obs)
    X2 <- rnorm(n.obs)
    Y <- rpois(n.obs, exp(beta[1] + beta[2] * X1 + beta[3] * X2))
    
    full.data <- data.frame(Y, X1, X2)
    # full.data<-within(full.data, X1<-relevel(X1, ref = '1')) full.data<-within(full.data,
    # X2<-relevel(X2, ref = '0'))
    
    
    # Fit model on full data and store parameter estimates
    
    fit.FD <- glm(Y ~ X1 + X2, data = full.data, family = poisson)
    est.FD[i, ] <- coef(summary(fit.FD))[, 1]
    se.FD[i, ] <- coef(summary(fit.FD))[, 2]
    cov.FD[i, ] <- ((est.FD[i, ] - qnorm(0.975) * se.FD[i, ]) < real.theta) & ((est.FD[i, ] + 
        qnorm(0.975) * se.FD[i, ]) > real.theta)
    
    
    # Introduce missingness (MCAR for X1)
    
    part.data <- full.data
    p.miss.X1.MAR <- (beta[2] == 0.3) * (1 + exp(part.data$Y - 12))^(-1) + (beta[2] == 0.1 & 
        beta[1] == 3) * (1 + exp(part.data$Y - 15))^(-1) + (beta[1] == -0.5) * (exp(part.data$Y + 
        1.25))^(-1)
    for (j in 1:n.obs) {
        if (runif(1, 0, 1) < p.miss.Y) 
            part.data$Y[j] <- NA
        if (runif(1, 0, 1) < p.miss.X1.MAR[j]) 
            part.data$X1[j] <- NA
        if (runif(1, 0, 1) < p.miss.X2) 
            part.data$X2[j] <- NA
    }
    
    # Fit model on complete records and store parameter estimates
    
    fit.CR <- glm(Y ~ X1 + X2, data = part.data, family = poisson)
    est.CR[i, ] <- coef(summary(fit.CR))[, 1]
    se.CR[i, ] <- coef(summary(fit.CR))[, 2]
    cov.CR[i, ] <- ((est.CR[i, ] - qnorm(0.975) * se.CR[i, ]) < real.theta) & ((est.CR[i, ] + 
        qnorm(0.975) * se.CR[i, ]) > real.theta)
    
    # Now impute with mice, fit models and store param estim
    
    # imp.mice<-mice(part.data, m=nimp)
    imp.mice <- mice(part.data, m = nimp, method = c("pmm", "norm", "norm"), printFlag = FALSE)
    fit.imp <- with(imp.mice, glm(Y ~ X1 + X2, family = poisson))
    fit.FCS <- pool(fit.imp)
    est.FCS[i, ] <- summary(fit.FCS)[, 1]
    se.FCS[i, ] <- summary(fit.FCS)[, 2]
    cov.FCS[i, ] <- ((est.FCS[i, ] - qnorm(0.975) * se.FCS[i, ]) < real.theta) & ((est.FCS[i, 
        ] + qnorm(0.975) * se.FCS[i, ]) > real.theta)
    
    # Now impute with jomo, fit models and store param estim
    
    const <- rep(1, nrow(part.data))
    imp.jomo <- jomo(part.data, X = data.frame(const), nburn = nburn, nbetween = nbetween, nimp = nimp, 
        output = 0)
    imp.jomo[!is.na(imp.jomo$Y) & imp.jomo$Y < 0, "Y"] <- 0
    imp.jomo.mids <- as.mids(imp.jomo, .imp = which(colnames(imp.jomo) == "Imputation"), .id = which(colnames(imp.jomo) == 
        "id"))
    fit.imp <- with(imp.jomo.mids, glm(Y ~ X1 + X2, family = poisson))
    fit.JM <- pool(fit.imp)
    est.JM[i, ] <- summary(fit.JM)[, 1]
    se.JM[i, ] <- summary(fit.JM)[, 2]
    cov.JM[i, ] <- ((est.JM[i, ] - qnorm(0.975) * se.JM[i, ]) < real.theta) & ((est.JM[i, ] + 
        qnorm(0.975) * se.JM[i, ]) > real.theta)
    
    # Now impute with jomo, fit models and store param estim
    
    part.data.log <- part.data
    part.data.log$Y <- log(part.data.log$Y + 0.1)
    imp.jomo.log <- jomo(part.data.log, X = data.frame(const), nburn = nburn, nbetween = nbetween, 
        nimp = nimp, output = 0)
    imp.jomo.log$Y <- exp(imp.jomo.log$Y) - 0.1
    imp.jomo.log[!is.na(imp.jomo.log$Y) & imp.jomo.log$Y < 0, "Y"] <- 0
    imp.jomo.log.mids <- as.mids(imp.jomo.log, .imp = which(colnames(imp.jomo.log) == "Imputation"), 
        .id = which(colnames(imp.jomo.log) == "id"))
    fit.imp.log <- with(imp.jomo.log.mids, glm(Y ~ X1 + X2, family = poisson))
    fit.JM.log <- pool(fit.imp.log)
    est.JM.log[i, ] <- summary(fit.JM.log)[, 1]
    se.JM.log[i, ] <- summary(fit.JM.log)[, 2]
    cov.JM.log[i, ] <- ((est.JM.log[i, ] - qnorm(0.975) * se.JM.log[i, ]) < real.theta) & ((est.JM.log[i, 
        ] + qnorm(0.975) * se.JM.log[i, ]) > real.theta)
    
    # Now impute with jomo, fit models and store param estim
    
    part.data.sr <- part.data
    part.data.sr$Y <- sqrt(part.data.sr$Y)
    imp.jomo.sr <- jomo(part.data.sr, X = data.frame(const), nburn = nburn, nbetween = nbetween, 
        nimp = nimp, output = 0)
    imp.jomo.sr$Y <- (imp.jomo.sr$Y)^2
    imp.jomo.sr[!is.na(imp.jomo.sr$Y) & imp.jomo.sr$Y < 0, "Y"] <- 0
    imp.jomo.sr.mids <- as.mids(imp.jomo.sr, .imp = which(colnames(imp.jomo.sr) == "Imputation"), 
        .id = which(colnames(imp.jomo.sr) == "id"))
    fit.imp.sr <- with(imp.jomo.sr.mids, glm(Y ~ X1 + X2, family = poisson))
    fit.JM.sr <- pool(fit.imp.sr)
    est.JM.sr[i, ] <- summary(fit.JM.sr)[, 1]
    se.JM.sr[i, ] <- summary(fit.JM.sr)[, 2]
    cov.JM.sr[i, ] <- ((est.JM.sr[i, ] - qnorm(0.975) * se.JM.sr[i, ]) < real.theta) & ((est.JM.sr[i, 
        ] + qnorm(0.975) * se.JM.sr[i, ]) > real.theta)
    
    # Now assuming Y is categorical
    if (beta[1] == -0.5) {
        part.data.cat <- part.data
        part.data.cat$Y <- factor(part.data.cat$Y)
        imp.jomo.cat <- jomo(part.data.cat, X = data.frame(const), nburn = nburn, nbetween = nbetween, 
            nimp = nimp, output = 0)
        imp.jomo.cat$Y <- as.numeric(imp.jomo.cat$Y) - 1
        imp.jomo.cat.mids <- as.mids(imp.jomo.cat, .imp = which(colnames(imp.jomo.cat) == "Imputation"), 
            .id = which(colnames(imp.jomo.cat) == "id"))
        fit.imp.cat <- with(imp.jomo.cat.mids, glm(Y ~ X1 + X2, family = poisson))
        fit.JM.cat <- pool(fit.imp.cat)
        est.JM.cat[i, ] <- summary(fit.JM.cat)[, 1]
        se.JM.cat[i, ] <- summary(fit.JM.cat)[, 2]
        cov.JM.cat[i, ] <- ((est.JM.cat[i, ] - qnorm(0.975) * se.JM.cat[i, ]) < real.theta) & 
            ((est.JM.cat[i, ] + qnorm(0.975) * se.JM.cat[i, ]) > real.theta)
        
    }
    
    cat("Simulation number ", i, " completed\n")
}

apply(est.FD, 2, mean)
apply(se.FD, 2, mean)
apply(est.FD, 2, sd)
apply(cov.FD, 2, mean)

apply(est.CR, 2, mean)
apply(se.CR, 2, mean)
apply(est.CR, 2, sd)
apply(cov.CR, 2, mean)

apply(est.FCS, 2, mean)
apply(se.FCS, 2, mean)
apply(est.FCS, 2, sd)
apply(cov.FCS, 2, mean)

apply(est.JM, 2, mean)
apply(se.JM, 2, mean)
apply(est.JM, 2, sd)
apply(cov.JM, 2, mean)

apply(est.JM.log, 2, mean)
apply(se.JM.log, 2, mean)
apply(est.JM.log, 2, sd)
apply(cov.JM.log, 2, mean)

apply(est.JM.sr, 2, mean)
apply(se.JM.sr, 2, mean)
apply(est.JM.sr, 2, sd)
apply(cov.JM.sr, 2, mean)

if (beta[1] == -0.5) {
    apply(est.JM.cat, 2, mean)
    apply(se.JM.cat, 2, mean)
    apply(est.JM.cat, 2, sd)
    apply(cov.JM.cat, 2, mean)
}

apply(est.FD, 2, mean)
apply(est.FCS, 2, mean)
apply(est.JM, 2, mean)
apply(est.JM.sr, 2, mean)
apply(est.JM.log, 2, mean)
if (beta[1] == -0.5) apply(est.JM.cat, 2, mean)

save.image("Poisson 301.RData")
