# Supplementary material for: Multiple imputation for discrete data: Evaluation of the joint latent normal model
Source: Biom J. 2019 Mar 14;61(4):1003–19. doi: 10.1002/bimj.201800222 (PMC6618333; doi:10.1002/bimj.201800222)
Supplement: Supplementary file 1 — Supplementary Material [file BIMJ-61-1003-s001.zip › Code and Data/2. Table 1 - Simple example.R]

#########################################
# This is the code to be run to obtain  # 
# Table 1, loading results of the simple# 
# example                               #
#########################################

# Choose working directory and load packages

library(xtable)

# Load data saved after running file 0. Simple Example

load("Simple example.RData")

# Allocate space for matrix of results

Table.of.results <- data.frame(matrix(NA, 10, 21))
colnames(Table.of.results) <- c("", "Mean", "mSE", "eSE", "Cov", "Mean ", "mSE ", "eSE ", "Cov ", 
    " Mean", " mSE", " eSE", " Cov", " Mean ", " mSE ", " eSE ", " Cov ", " Mean  ", " mSE  ", 
    " eSE  ", " Cov  ")
Table.of.results[, 1] <- c("True Value", "Full Data", "MCAR Data:", "Complete Records", "FCS-MI", 
    "JM-MI", "MAR Data:", "Complete Records", "FCS-MI", "JM-MI")

# Add true value
Table.of.results[1, c(2, 6, 10, 14, 18)] <- real.theta
Table.of.results[1, c(5, 9, 13, 17, 21)] <- 0.95

# Define order of results
methods <- c(".FD", "skip", ".CR", ".FCS", ".JM", "skip", ".MAR.CR", ".MAR.FCS", ".MAR.JM")
k <- 2
# Loop to store results

for (i in methods) {
    
    # Check if row has to be skipped
    
    if (i != "skip") {
        
        # Add mean betas, model and empirical se and coverage
        
        Table.of.results[k, (2 + (0:4) * 4)] <- apply(get(paste("est", i, sep = "")), 2, mean)
        Table.of.results[k, (3 + (0:4) * 4)] <- apply(get(paste("se", i, sep = "")), 2, mean)
        Table.of.results[k, (4 + (0:4) * 4)] <- apply(get(paste("est", i, sep = "")), 2, sd)
        Table.of.results[k, (5 + (0:4) * 4)] <- apply(get(paste("cov", i, sep = "")), 2, mean)
        
    }
    # Augment index
    
    k = k + 1
    
}

# View Table

View(Table.of.results)

# Write latex code

print(xtable(Table.of.results, type = "latex"), include.rownames = FALSE)
