# Supplementary material for: Multiple imputation for discrete data: Evaluation of the joint latent normal model
Source: Biom J. 2019 Mar 14;61(4):1003–19. doi: 10.1002/bimj.201800222 (PMC6618333; doi:10.1002/bimj.201800222)
Supplement: Supplementary file 1 — Supplementary Material [file BIMJ-61-1003-s001.zip › Code and Data/21. Table 4 - Count Data.R]

##########################################
#  This is the code to be run to obtain  #
#  Table 4, loading results of the       #
#  examples with count data              #
##########################################

# Choose working directory and load packkages

library(xtable)

# Allocate space for matrix of results

Table.of.results <- data.frame(matrix(NA, 33, 13))
colnames(Table.of.results) <- c("", "Mean", "mSE", "eSE", "Cov", "Mean ", "mSE ", "eSE ", "Cov ", 
    " Mean", " mSE", " eSE", " Cov")

# Define order of files
files <- c("Poisson 301", "Poisson 303", "Poisson 051", "Count")

# Iterate over different files

kk = 1
for (fi in files) {
    # Load results
    
    load(paste(fi, ".RData", sep = ""))
    
    # Define order of results
    if (fi != "Poisson 051") {
        methods <- c(".FD", ".CR", ".FCS", ".JM", ".JM.sr", ".JM.log")
        Table.of.results[(kk:(kk + 1 + length(methods))), 1] <- c(fi, "True Value", "Full Data", 
            "Complete Records", "FCS-MI", "JM-MI, unstransformed Y", "JM-MI, square root of Y", 
            "JM-MI, log(Y)")
    } else {
        methods <- c(".FD", ".CR", ".FCS", ".JM", ".JM.sr", ".JM.log", ".JM.cat")
        Table.of.results[(kk:(kk + 1 + length(methods))), 1] <- c(fi, "True Value", "Full Data", 
            "Complete Records", "FCS-MI", "JM-MI, unstransformed Y", "JM-MI, square root of Y", 
            "JM-MI, log(Y)", "JM-MI, categorical Y")
        
    }
    
    # Add true value and row names
    
    kk = kk + 1
    Table.of.results[kk, c(2, 6, 10)] <- real.theta
    Table.of.results[kk, c(5, 9, 13)] <- 0.95
    kk = kk + 1
    
    # Loop to store results
    
    for (i in methods) {
        
        # Checkk if row has to be skkipped
        
        if (i != "skkip") {
            
            # Add mean betas, model and empirical se and coverage
            
            Table.of.results[kk, (2 + (0:2) * 4)] <- apply(get(paste("est", i, sep = "")), 2, 
                mean)
            Table.of.results[kk, (3 + (0:2) * 4)] <- apply(get(paste("se", i, sep = "")), 2, 
                mean)
            Table.of.results[kk, (4 + (0:2) * 4)] <- apply(get(paste("est", i, sep = "")), 2, 
                sd)
            Table.of.results[kk, (5 + (0:2) * 4)] <- apply(get(paste("cov", i, sep = "")), 2, 
                mean)
            
        }
        # Augment index
        
        kk = kk + 1
        
    }
    
}


# View Table

View(Table.of.results)

# Write latex code

print(xtable(Table.of.results, type = "latex"), include.rownames = FALSE)
