# Supplementary material for: Multiple imputation for discrete data: Evaluation of the joint latent normal model
Source: Biom J. 2019 Mar 14;61(4):1003–19. doi: 10.1002/bimj.201800222 (PMC6618333; doi:10.1002/bimj.201800222)
Supplement: Supplementary file 1 — Supplementary Material [file BIMJ-61-1003-s001.zip › Code and Data/23. Table 5 - Baseline characteristics.R]

# Baseline characteristics of covariates in German Breast Cohort Study data

# Choose working directory and load packkages

library(tableone)

load("gbsg.sav")

data <- gbsg[, c("nodes", "grade", "meno", "age", "hormon", "size")]

Tab5 <- CreateTableOne(data = data)
print(Tab5, nonnormal = "nodes")
