# Supplementary material for: Multiple imputation for discrete data: Evaluation of the joint latent normal model
Source: Biom J. 2019 Mar 14;61(4):1003–19. doi: 10.1002/bimj.201800222 (PMC6618333; doi:10.1002/bimj.201800222)
Supplement: Supplementary file 1 — Supplementary Material [file BIMJ-61-1003-s001.zip › Code and Data/24. Real Data.R]

##########################################
#  This is the code to be run to obtain  #
#  results for the re-sampling study     #
#  using data from the German Breast     #
#  Cohort Study Group                    #
##########################################


library(survival)
library(jomo)
library(mice)

set.seed(1)

setwd("~/Papers/Paper Categorical Data/Second submission - first version/Simulations results")
load("gbsg.sav")
gbsg <- as.data.frame(gbsg)
gbsg$grade <- factor(gbsg$grade)
gbsg$meno <- factor(gbsg$meno)
gbsg$hormon <- factor(gbsg$hormon)
gbsg$age <- as.numeric(gbsg$age)
gbsg$size <- as.numeric(gbsg$size)
gbsg$nodes <- exp(-0.12 * as.numeric(gbsg$nodes))
gbsg$t <- as.numeric(gbsg$t)
gbsg$d <- as.numeric(gbsg$d)

fit.FD <- coxph(Surv(t, d) ~ age + meno + size + grade + nodes + hormon, data = gbsg)

n.sim <- 1000
nimp = 5
est.sam <- matrix(NA, n.sim, 7)
se.sam <- matrix(NA, n.sim, 7)
cov.sam <- matrix(NA, n.sim, 7)
est.CR <- matrix(NA, n.sim, 7)
se.CR <- matrix(NA, n.sim, 7)
cov.CR <- matrix(NA, n.sim, 7)
est.JM <- matrix(NA, n.sim, 7)
se.JM <- matrix(NA, n.sim, 7)
cov.JM <- matrix(NA, n.sim, 7)
est.FCS <- matrix(NA, n.sim, 7)
se.FCS <- matrix(NA, n.sim, 7)
cov.FCS <- matrix(NA, n.sim, 7)


for (j in 1:n.sim) {
    
    samp.gbsg <- gbsg[sample(1:nrow(gbsg), nrow(gbsg), rep = T), ]
    
    fit.sam <- coxph(Surv(t, d) ~ age + meno + size + grade + nodes + hormon, data = samp.gbsg)
    
    est.sam[j, ] <- fit.sam$coefficients
    se.sam[j, ] <- summary(fit.sam)$coefficients[, 3]
    cov.sam[j, ] <- ((est.sam[j, ] - qnorm(0.975) * se.sam[j, ] < fit.FD$coefficients) & (est.sam[j, 
        ] + qnorm(0.975) * se.sam[j, ] > fit.FD$coefficients))
    
    part.data <- samp.gbsg[, c("t", "d", "nodes", "grade", "meno", "age", "hormon", "size")]
    
    p.miss.MAR.grade <- 0.1 + (1 + exp(part.data$t))^(-1)
    p.miss.MAR.meno <- (1 + exp(part.data$age - 45))^(-1)
    
    for (i in 1:nrow(part.data)) {
        if (runif(1, 0, 1) < p.miss.MAR.grade[i]) 
            part.data$grade[i] <- NA
        if (runif(1, 0, 1) < 0.2) 
            part.data$nodes[i] <- NA
        if (runif(1, 0, 1) < p.miss.MAR.meno[i]) 
            part.data$meno[i] <- NA
    }
    
    fit.CR <- coxph(Surv(t, d) ~ age + meno + size + grade + nodes + hormon, data = part.data)
    
    est.CR[j, ] <- fit.CR$coefficients
    se.CR[j, ] <- summary(fit.CR)$coefficients[, 3]
    cov.CR[j, ] <- ((est.CR[j, ] - qnorm(0.975) * se.CR[j, ] < fit.FD$coefficients) & (est.CR[j, 
        ] + qnorm(0.975) * se.CR[j, ] > fit.FD$coefficients))
    
    part.data$naest <- nelsonaalen(part.data, t, d)
    times.p <- part.data$t
    part.data$t <- NULL
    imp <- jomo(part.data, nburn = 100, nbetween = 100, nimp = nimp, output = 2)
    imp$t <- rep(times.p, nimp + 1)
    imp.mids <- as.mids(imp, .imp = which(colnames(imp) == "Imputation"), .id = which(colnames(imp) == 
        "id"))
    fits.i <- with(imp.mids, exp = coxph(Surv(t, d) ~ age + meno + size + grade + nodes + hormon))
    fit.JM <- pool(fits.i)
    
    est.JM[j, ] <- summary(fit.JM)[, 1]
    se.JM[j, ] <- summary(fit.JM)[, 2]
    cov.JM[j, ] <- ((est.JM[j, ] - qnorm(0.975) * se.JM[j, ] < fit.FD$coefficients) & (est.JM[j, 
        ] + qnorm(0.975) * se.JM[j, ] > fit.FD$coefficients))
    
    part.data$t <- times.p
    imp2 <- mice(part.data, printFlag = F, m = 20)
    fits.i2 <- with(imp2, exp = coxph(Surv(t, d) ~ age + meno + size + grade + nodes + hormon))
    fit.FCS <- pool(fits.i2)
    
    est.FCS[j, ] <- summary(fit.FCS)[, 1]
    se.FCS[j, ] <- summary(fit.FCS)[, 2]
    cov.FCS[j, ] <- ((est.FCS[j, ] - qnorm(0.975) * se.FCS[j, ] < fit.FD$coefficients) & (est.FCS[j, 
        ] + qnorm(0.975) * se.FCS[j, ] > fit.FD$coefficients))
    
    cat("Resampling step ", j, " completed\n")
    
}

fit.FD$coefficients
apply(est.sam, 2, mean)
apply(est.CR, 2, mean)
apply(est.JM, 2, mean)
apply(est.FCS, 2, mean)

apply(cov.CR, 2, mean)
apply(cov.JM, 2, mean)
apply(cov.FCS, 2, mean)

apply(se.CR, 2, mean)
apply(se.JM, 2, mean)
apply(se.FCS, 2, mean)

apply(est.CR, 2, sd)
apply(est.JM, 2, sd)
apply(est.FCS, 2, sd)

save.image("Real Data.RData")
