# Supplementary material for: Multiple imputation for discrete data: Evaluation of the joint latent normal model
Source: Biom J. 2019 Mar 14;61(4):1003–19. doi: 10.1002/bimj.201800222 (PMC6618333; doi:10.1002/bimj.201800222)
Supplement: Supplementary file 1 — Supplementary Material [file BIMJ-61-1003-s001.zip › Code and Data/25. Figure 4 - Real Data.R]

##########################################
#  This is the code to be run to obtain  #
#  Figure 2, loading results of the      #
#  example with German Breast Cohort     #
#  Study data                            #
##########################################

# Choose working directory and load packages and data

load("Real Data.RData")

# Calculate coverage probabilities:

coverage.sam <- apply(cov.sam, 2, mean)
coverage.CR <- apply(cov.CR, 2, mean)
coverage.JM <- apply(cov.JM, 2, mean)
coverage.FCS <- apply(cov.FCS, 2, mean)

# Create table with allcoverages

Tab1 <- data.frame(matrix(NA, 7 * 4, 2))
colnames(Tab1) <- c("method", "coverage")

Tab1$coverage <- c(coverage.sam, coverage.CR, coverage.FCS, coverage.JM)
Tab1$method <- rep(c("Full Data Sample", "Complete Records", "FCS-MI", "JM-MI"), each = 7)
Tab1$method = factor(Tab1$method, c("Full Data Sample", "Complete Records", "FCS-MI", "JM-MI"))

# boxplot(coverage~method, data = Tab1, ylab='Coverage', ylim=c(0.85,1.00)) abline(h=0.95,
# col='red')


pdf(file = "Figure4.pdf", width = 7, height = 7)
par(mar = c(9, 4, 4, 1) + 0.1)
boxplot(coverage ~ method, data = Tab1, ylab = "Coverage", ylim = c(0.8, 1), main = "German Breast Cancer Group", 
    las = 2)
abline(h = 0.95, col = "red")
dev.off()
