# Supplementary material for: Multiple imputation for discrete data: Evaluation of the joint latent normal model
Source: Biom J. 2019 Mar 14;61(4):1003–19. doi: 10.1002/bimj.201800222 (PMC6618333; doi:10.1002/bimj.201800222)
Supplement: Supplementary file 1 — Supplementary Material [file BIMJ-61-1003-s001.zip › Code and Data/8. Binary covariate - large effect.R]

##########################################
#  This is the code to be run to obtain  #
#  simulation results for the simulation #
#  study involving imputation of binary  #
#  variables included as covariates in a #
#  linear substantive analysis model     #
#  Large covariate effects (beta=3.0)    #
##########################################

# Load libraries
library(jomo)
library(MASS)
library(mice)
library(mitml)

# Set simulation parameters and seed

set.seed(1)
n.sim <- 1000
n.obs <- 300
n.par <- 3
beta <- c(3, 3, 3)
p.miss.Y <- p.miss.X2 <- 0.2
p.miss.X1.MCAR <- 0.2
nburn <- 500
nbetween <- 500
nimp <- 20
real.theta <- beta

# Matrices of results

est.FD <- matrix(NA, n.sim, n.par)
se.FD <- matrix(NA, n.sim, n.par)
cov.FD <- matrix(NA, n.sim, n.par)
est.CR <- matrix(NA, n.sim, n.par)
se.CR <- matrix(NA, n.sim, n.par)
cov.CR <- matrix(NA, n.sim, n.par)
est.FCS <- matrix(NA, n.sim, n.par)
se.FCS <- matrix(NA, n.sim, n.par)
cov.FCS <- matrix(NA, n.sim, n.par)
est.JM <- matrix(NA, n.sim, n.par)
se.JM <- matrix(NA, n.sim, n.par)
cov.JM <- matrix(NA, n.sim, n.par)

for (i in 1:n.sim) {
    
    # Generate data
    
    X1 <- factor(rbinom(n.obs, 1, 0.5), levels = c("0", "1"))
    X2 <- rnorm(n.obs)
    Y <- rnorm(n.obs, beta[1] + beta[2] * (X1 == 1) + beta[3] * X2, 1)
    
    full.data <- data.frame(Y, X1, X2)
    
    # Fit model on full data and store parameter estimates
    
    fit.FD <- glm(Y ~ X1 + X2, data = full.data)
    est.FD[i, ] <- coef(summary(fit.FD))[, 1]
    se.FD[i, ] <- coef(summary(fit.FD))[, 2]
    cov.FD[i, ] <- ((est.FD[i, ] - qnorm(0.975) * se.FD[i, ]) < real.theta) & ((est.FD[i, ] + 
        qnorm(0.975) * se.FD[i, ]) > real.theta)
    
    
    # Introduce missingness (MCAR for X1)
    
    part.data <- full.data
    p.miss.X1.MAR <- (beta[1] == 3) * (1 + exp(7 - part.data$Y))^(-1) + (beta[1] < 3) * (1 + 
        exp(2 - part.data$Y))^(-1)
    for (j in 1:n.obs) {
        if (runif(1, 0, 1) < p.miss.Y) 
            part.data$Y[j] <- NA
        if (runif(1, 0, 1) < p.miss.X1.MAR[j]) 
            part.data$X1[j] <- NA
        if (runif(1, 0, 1) < p.miss.X2) 
            part.data$X2[j] <- NA
    }
    
    # Fit model on complete records and store parameter estimates
    
    fit.CR <- glm(Y ~ X1 + X2, data = part.data)
    est.CR[i, ] <- coef(summary(fit.CR))[, 1]
    se.CR[i, ] <- coef(summary(fit.CR))[, 2]
    cov.CR[i, ] <- ((est.CR[i, ] - qnorm(0.975) * se.CR[i, ]) < real.theta) & ((est.CR[i, ] + 
        qnorm(0.975) * se.CR[i, ]) > real.theta)
    
    # Now impute with mice, fit models and store param estim
    
    # imp.mice<-mice(part.data, m=nimp)
    imp.mice <- mice(part.data, m = nimp, method = c("norm", "logreg", "norm"), printFlag = FALSE)
    fit.imp <- with(imp.mice, glm(Y ~ X1 + X2))
    fit.FCS <- pool(fit.imp)
    est.FCS[i, ] <- summary(fit.FCS)[, 1]
    se.FCS[i, ] <- summary(fit.FCS)[, 2]
    cov.FCS[i, ] <- ((est.FCS[i, ] - qnorm(0.975) * se.FCS[i, ]) < real.theta) & ((est.FCS[i, 
        ] + qnorm(0.975) * se.FCS[i, ]) > real.theta)
    
    # Now impute with jomo, fit models and store param estim
    
    const <- rep(1, nrow(part.data))
    imp.jomo <- jomo(part.data, X = data.frame(const), nburn = nburn, nbetween = nbetween, nimp = nimp, 
        output = 0)
    imp.jomo.mids <- as.mids(imp.jomo, .imp = which(colnames(imp.jomo) == "Imputation"), .id = which(colnames(imp.jomo) == 
        "id"))
    fit.imp <- with(imp.jomo.mids, glm(Y ~ X1 + X2))
    fit.JM <- pool(fit.imp)
    est.JM[i, ] <- summary(fit.JM)[, 1]
    se.JM[i, ] <- summary(fit.JM)[, 2]
    cov.JM[i, ] <- ((est.JM[i, ] - qnorm(0.975) * se.JM[i, ]) < real.theta) & ((est.JM[i, ] + 
        qnorm(0.975) * se.JM[i, ]) > real.theta)
    
    cat("Simulation number ", i, " completed\n")
}

apply(est.FD, 2, mean)
apply(se.FD, 2, mean)
apply(est.FD, 2, sd)
apply(cov.FD, 2, mean)

apply(est.CR, 2, mean)
apply(se.CR, 2, mean)
apply(est.CR, 2, sd)
apply(cov.CR, 2, mean)

apply(est.FCS, 2, mean)
apply(se.FCS, 2, mean)
apply(est.FCS, 2, sd)
apply(cov.FCS, 2, mean)

apply(est.JM, 2, mean)
apply(se.JM, 2, mean)
apply(est.JM, 2, sd)
apply(cov.JM, 2, mean)

apply(est.FD, 2, mean)
apply(est.FCS, 2, mean)
apply(est.JM, 2, mean)

save.image("Binary large effects.RData")
