# Supplementary material for: Multiple imputation for discrete data: Evaluation of the joint latent normal model
Source: Biom J. 2019 Mar 14;61(4):1003–19. doi: 10.1002/bimj.201800222 (PMC6618333; doi:10.1002/bimj.201800222)
Supplement: Supplementary file 1 — Supplementary Material [file BIMJ-61-1003-s001.zip › Code and Data/9. Table 2 - Binary Data.R]

##########################################
#  This is the code to be run to obtain  #
#  Table 2, loading results of the       #
#  examples with binary data             #
##########################################


# Choose working directory and load packages

library(xtable)

# Allocate space for matrix of results

Table.of.results <- data.frame(matrix(NA, 36, 13))
colnames(Table.of.results) <- c("", "Mean", "mSE", "eSE", "Cov", "Mean ", "mSE ", "eSE ", "Cov ", 
    " Mean", " mSE", " eSE", " Cov")

# Define order of files
files <- c("Logit small effects", "Logit medium effects", "Logit large effects", "Binary small effects", 
    "Binary medium effects", "Binary large effects")

# Iterate over different files

k = 1
for (fi in files) {
    # Load results
    
    load(paste(fi, ".RData", sep = ""))
    
    # Add true value and row names
    
    Table.of.results[(k:(k + 5)), 1] <- c(fi, "True Value", "Full Data", "Complete Records", 
        "FCS-MI", "JM-MI")
    k = k + 1
    Table.of.results[k, c(2, 6, 10)] <- real.theta
    Table.of.results[k, c(5, 9, 13)] <- 0.95
    k = k + 1
    
    # Define order of results
    methods <- c(".FD", ".CR", ".FCS", ".JM")
    
    # Loop to store results
    
    for (i in methods) {
        
        # Check if row has to be skipped
        
        if (i != "skip") {
            
            # Add mean betas, model and empirical se and coverage
            
            Table.of.results[k, (2 + (0:2) * 4)] <- apply(get(paste("est", i, sep = "")), 2, 
                mean)
            Table.of.results[k, (3 + (0:2) * 4)] <- apply(get(paste("se", i, sep = "")), 2, 
                mean)
            Table.of.results[k, (4 + (0:2) * 4)] <- apply(get(paste("est", i, sep = "")), 2, 
                sd)
            Table.of.results[k, (5 + (0:2) * 4)] <- apply(get(paste("cov", i, sep = "")), 2, 
                mean)
            
        }
        # Augment index
        
        k = k + 1
        
    }
    
}


# View Table

View(Table.of.results)

# Write latex code

print(xtable(Table.of.results, type = "latex"), include.rownames = FALSE)
