# Supplementary material for: Multiple imputation for discrete data: Evaluation of the joint latent normal model
Source: Biom J. 2019 Mar 14;61(4):1003–19. doi: 10.1002/bimj.201800222 (PMC6618333; doi:10.1002/bimj.201800222)
Supplement: Supplementary file 1 — Supplementary Material [file BIMJ-61-1003-s001.zip › Code and Data/README.txt]

Title: Multiple Imputation for Discrete Data: Evaluation of the Joint Latent Normal Model
Authors: Matteo Quartagno and James R. Carpenter
Responsible for the code: Matteo Quartagno (m.quartagno@ucl.ac.uk)
Code tested with jomo version 2.6.7, R version 3.5.1.
sessionInfo:

R version 3.5.1 (2018-07-02)
Platform: x86_64-w64-mingw32/x64 (64-bit)
Running under: Windows 7 x64 (build 7601) Service Pack 1

Matrix products: default

locale:
[1] LC_COLLATE=English_United Kingdom.1252  LC_CTYPE=English_United Kingdom.1252   
[3] LC_MONETARY=English_United Kingdom.1252 LC_NUMERIC=C                           
[5] LC_TIME=English_United Kingdom.1252    

attached base packages:
[1] stats     graphics  grDevices utils     datasets  methods   base     

other attached packages:
[1] bindrcpp_0.2.2  mitml_0.3-6     mice_3.3.0      lattice_0.20-35 MASS_7.3-50    
[6] jomo_2.6-7      xtable_1.8-3   

loaded via a namespace (and not attached):
 [1] Rcpp_0.12.19     rstudioapi_0.8   bindr_0.1.1      magrittr_1.5     splines_3.5.1   
 [6] tidyselect_0.2.5 R6_2.3.0         rlang_0.3.0.1    minqa_1.2.4      dplyr_0.7.7     
[11] tools_3.5.1      parallel_3.5.1   nnet_7.3-12      grid_3.5.1       broom_0.5.0     
[16] nlme_3.1-137     pan_1.6          survival_2.42-3  lme4_1.1-18-1    assertthat_0.2.0
[21] tibble_1.4.2     crayon_1.3.4     Matrix_1.2-14    tidyr_0.8.2      purrr_0.2.5     
[26] nloptr_1.2.1     rpart_4.1-13     glue_1.3.0       pillar_1.3.0     compiler_3.5.1  
[31] backports_1.1.2  pkgconfig_2.0.2 


Instructions: 
The files just have to be run in order. 

- File 1 runs simulations for section 3.1 and saves results in the working directory.
- File 2 accesses results of simulations from file 1 and generates Table 1 of the paper.
- Files 3-8 run simulations for section 3.2 and saves results in the working directory.
- Files 9-10 access results of simulations from files 3-8 and generate Table 2 and Figure 1 of the paper respectively.
- Files 11-14 run simulations for section 3.3 and saves results in the working directory.
- Files 15-16 access results of simulations from files 11-14 and generate Table 3 and Figure 2 of the paper respectively.
- Files 17-20 run simulations for section 3.4 and saves results in the working directory.
- Files 21-22 access results of simulations from files 17-20 and generate Table 4 and Figure 3 of the paper respectively.
- File 23 produces Table 5 by tabulating baseline characteristics of data in gbsg.sav;
- File 24 runs re-sampling study of Section 4 and saves results in the working directory.
- File 25 accesses results of simulations from file 24 and generates Figure 4 of the paper.
